# Supplementary material for: Effects of Non-Stoichiometry on the Ground State of the Frustrated System Li0.8Ni0.6Sb0.4O2
Source: Materials (Basel). 2021 Nov 10;14(22):6785. doi: 10.3390/ma14226785 (PMC8621701; doi:10.3390/ma14226785)
Supplement: Supplementary file 1 [file materials-14-06785-s001.zip]

Archive with 1 entries (1 files):
- materials-1424539-supplementary.pdf
